# Supplementary material for: Parallel Propagation of Toxoplasma gondii In Vivo, In Vitro and in Alternate Model: Towards Less Dependence on the Mice Model
Source: Pathogens. 2022 Sep 13;11(9):1038. doi: 10.3390/pathogens11091038 (PMC9502748; doi:10.3390/pathogens11091038)
Supplement: Supplementary file 1 [file pathogens-11-01038-s001.zip]

Archive with 1 entries (1 files):
- pathogens-1897549-supplementary.pdf
